# Supplementary material for: Comparative Analysis of Mitochondrial Genome Features among Four Clonostachys Species and Insight into Their Systematic Positions in the Order Hypocreales
Source: Int J Mol Sci. 2021 May 24;22(11):5530. doi: 10.3390/ijms22115530 (PMC8197242; doi:10.3390/ijms22115530)
Supplement: Supplementary file 1 [file ijms-22-05530-s001.zip]

Archive with 1 entries (1 files):
- ijms-1213821-supplementary.xlsx
