# Supplementary material for: Comparative Analysis of Mitochondrial Genome Features among Four Clonostachys Species and Insight into Their Systematic Positions in the Order Hypocreales
Source: Int J Mol Sci. 2021 May 24;22(11):5530. doi: 10.3390/ijms22115530 (PMC8197242; doi:10.3390/ijms22115530)
Supplement: Supplementary file 1 [file ijms-22-05530-s001.zip › ijms-1213821-supplementary.xlsx]

## Sheet: Table S1
Table S1 Comparison on mitogenomes among Clonostachys species
Item	Clonostachys rogersoniana	Clonostachys compactiuscula	Clonostachys solani	Clonostachys sp.
Accession number	MW030499	MW030498	MW0304665	MW0304666
Genome size (bp)	42075	38473	40505 bp	27410
GC content	25.89	26.83	28.54	26.13
AT skew	0.0188256	-0.00848993	-0.00538972	-0.01526
GC skew	0.131265	0.126546	0.126546	0.144812
No. of PCGs	35	23	22	16
No. of introns	2	2	4	0
Intronic ORFs	20	8	7	1
No. of rRNAs	2	2	2	2
No. of tRNAs	26	25	25	25

## Sheet: Table S2
Table S2 Codon usage analysis of different Clonostachys mitogenomes
AmAcid	Codon	Clonostachys rogersoniana		Clonostachys compactiuscula		Clonostachys solani		Clonostachys sp.
		Number	Fraction	Number	Fraction	Number	Fraction	Number	Fraction
Ala	GCG	13	0.13	12	0.14	9	0.1	2	0.03
	GCA	122	1.25	107	1.25	112	1.27	101	1.42
	GCT	237	2.44	204	2.39	207	2.35	165	2.32
	GCC	17	0.17	19	0.22	24	0.27	17	0.24
Cys	TGT	75	1.79	56	1.84	48	1.78	36	1.95
	TGC	9	0.21	5	0.16	6	0.22	1	0.05
Asp	GAT	292	1.71	226	1.77	183	1.77	131	1.78
	GAC	50	0.29	30	0.23	24	0.23	16	0.22
Glu	GAG	59	0.27	29	0.21	27	0.23	18	0.2
	GAA	374	1.73	244	1.79	212	1.77	161	1.8
Phe	TTT	480	1.42	421	1.52	374	1.48	293	1.37
	TTC	198	0.58	133	0.48	133	0.52	136	0.63
Gly	GGG	35	0.3	24	0.23	49	0.46	19	0.23
	GGA	180	1.56	173	1.66	166	1.56	138	1.67
	GGT	239	2.07	217	2.09	200	1.87	173	2.09
	GGC	8	0.07	2	0.02	2	0.06	1	0.01
His	CAT	126	1.65	111	1.61	105	1.64	86	1.85
	CAC	27	0.35	27	0.39	23	0.36	7	0.15
Ile	ATA	627	1.75	500	1.76	445	1.7	388	1.91
	ATT	388	1.09	317	1.12	301	1.15	199	0.98
	ATC	57	0.16	34	0.12	39	0.15	24	0.12
Lys	AAG	74	0.23	31	0.16	51	0.29	13	0.12
	AAA	568	1.77	367	1.84	301	1.71	213	1.88
Leu	TTG	65	0.34	61	0.37	48	0.32	28	0.23
	TTA	902	4.7	752	4.6	709	4.71	629	5.16
	CTG	9	0.05	19	0.12	12	0.08	3	0.02
	CTA	82	0.43	66	0.4	55	0.37	27	0.22
	CTT	86	0.45	80	0.49	74	0.49	44	0.36
	CTC	7	0.04	2	0.01	6	0.04	1	0.01
Met	ATG	233	1	180	1	169	1	129	1
Asn	AAT	633	1.7	511	1.79	407	1.71	268	1.75
	AAC	111	0.3	59	0.21	69	0.29	38	0.25
Pro	CCG	7	0.09	8	0.14	12	0.22	4	0.1
	CCA	78	1.01	54	0.92	55	1.01	36	0.87
	CCT	210	2.72	164	2.79	141	2.59	123	2.98
	CCC	14	0.18	9	0.15	10	0.18	2	0.05
Gln	CAG	15	0.15	10	0.11	15	0.2	3	0.06
	CAA	186	1.85	168	1.89	137	1.8	101	1.94
Arg	AGG	16	0.36	10	0.27	14	0.44	2	0.1
	AGA	195	4.38	160	4.38	133	4.2	103	5.07
	CGG	6	0.13	2	0.05	3	0.09	1	0.05
	CGA	10	0.22	13	0.36	3	0.09	0	0
	CGT	40	0.9	32	0.88	35	1.11	16	0.79
	CGC	0	0	2	0.05	2	0.06	0	0
Ser	AGT	283	2.07	240	2.17	227	2.38	183	2.4
	AGC	45	0.33	26	0.23	25	0.26	16	0.21
	TCG	10	0.07	18	0.16	13	0.14	5	0.07
	TCA	174	1.27	110	0.99	105	1.1	84	1.1
	TCT	296	2.16	254	2.3	181	1.9	164	2.15
	TCC	14	0.1	16	0.14	22	0.23	6	0.08
Thr	ACG	16	0.15	13	0.14	16	0.18	4	0.06
	ACA	191	1.75	177	1.84	175	1.93	124	1.94
	ACT	220	2.01	186	1.93	159	1.76	123	1.92
	ACC	10	0.09	9	0.09	12	0.13	5	0.08
Val	GTG	34	0.26	33	0.29	36	0.34	10	0.12
	GTA	287	2.21	248	2.2	227	2.14	207	2.51
	GTT	190	1.46	165	1.46	153	1.44	112	1.36
	GTC	9	0.07	5	0.04	9	0.08	1	0.01
Trp	TGG	5	0.09	7	0.13	3	0.07	1	0.03
	TGA	112	1.91	98	1.87	84	1.93	67	1.97
Tyr	TAT	435	1.68	370	1.78	300	1.68	232	1.74
	TAC	82	0.32	46	0.22	58	0.32	34	0.26

## Sheet: Table S3
Table S3 Gene features and organization of the Clonostachys mitogenomes
Clonostachys rogersoniana							Clonostachys compactiuscula							Clonostachys solani							Clonostachys sp.
Gene	Start	Stop	Length	Strand	Intergenic nucleotides (bp)	Notes	Gene	Start	Stop	Length	Strand	Intergenic nucleotides (bp)	Notes	Gene	Start	Stop	Length	Strand	Intergenic nucleotides (bp)	Notes	Gene	Start	Stop	Length	Strand	Intergenic nucleotides (bp)	Notes
cox1	1	4217	1605	+	125		cox1	1	4215	1605	+	127		cox1	1	2860	1602	+	273		cox1	1	1659	1659	+	91
intron	1058	1257	200	+			orf399	1350	2549	1200	+		GIY endonuclease	intron	732	1766	1035	+			trnR-TCT	1751	1822	72	+	177
orf399	1344	2543	1200	+		GIY endonuclease	orf367	2580	3683	1104	+		hypothetical protein	orf317	733	1686	954	+		LAGLIDADG endonuclease	nad1	2000	3088	1089	+	126
intron	1344	3737	2394	+			intron	1058	1281	224	+			intron	2093	2315	223	+			nad4	3215	4666	1452	+	70
orf322	2705	3675	971	+		hypothetical protein	intron	1350	3735	2386	+			trnR-TCT	3134	3205	72	+	377		cox2	4737	5489	753	+	88
orf394	4343	5527	1185	+	48	hypothetical protein	orf411	4341	5576	1236	+	107	hypothetical protein	orf130	4878	5270	393	+		hypothetical protein	atp8	5578	5724	147	+	116
trnR-TCT	5576	5647	72	+	259		trnR-TCT	5684	5755	72	+	297		nad1	3583	5732	2150	+	234		atp6	5841	6620	780	+	273
nad1	5907	6998	1092	+	289		nad1	6053	7153	1101	+	302		intron	4219	5276	1058	+			rns	6894	8400	1507	+	192
nad4	7288	8772	1485	+	28		nad4	7456	8946	1491	+	48		nad4	5966	7435	1470	+	843		trnY-GTA	8593	8675	83	+	5
orf161	8801	9286	486	+	244	hypothetical protein	cox2	8995	9747	753	+	166		cox2	8279	9025	747	+	375		trnD-GTC	8681	8754	74	+	56
cox2	9531	10295	765	+	186		atp8	9914	10060	147	+	170		atp8	9401	9547	147	+	290		trnS-GCT	8811	8892	82	+	42
atp8	10482	10628	147	+	232		atp6	10231	11028	798	+	317		atp6	9838	10653	816	+	361		trnN-GTT	8935	9005	71	+	50
atp6	10861	11643	783	+	279		rns	11346	12870	1525	+	36		rns	11015	12491	1477	+	44		cox3	9056	9865	810	+	62
rns	11923	13414	1492	+	36		trnY-GTA	12907	12990	84	+	40		trnY-GTA	12536	12619	84	+	276		trnG-TCC	9928	9998	71	+	250
trnY-GTA	13451	13534	84	+	40		trnD-GTC	13031	13104	74	+	159		trnD-GTC	12896	12969	74	+	526		nad6	10249	10908	660	+	73
trnD-GTC	13575	13648	74	+	82		trnS-GCT	13264	13345	82	+	591		trnS-GCT	13496	13578	83	+	5		trnV-TAC	10982	11053	72	+	70
trnS-GCT	13731	13813	83	+	5		trnN-GTT	13937	14007	71	+	52		trnN-GTT	13584	13654	71	+	60		trnI-GAT	11124	11194	71	+	6
trnN-GTT	13819	13889	71	+	50		cox3	14060	14869	810	+	80		cox3	13715	14524	810	+	100		trnS-TGA	11201	11285	85	+	6
cox3	13940	14749	810	+	90		trnG-TCC	14950	15021	72	+	65		trnG-TCC	14625	14696	72	+	133		trnW-TCA	11292	11363	72	+	12
trnG-TCC	14840	14911	72	+	-29		nad6	15087	15749	663	+	148		nad6	14830	15531	702	+	95		trnP-TGG	11376	11448	73	+	132
nad6	14883	15629	747	+	36		trnV-TAC	15898	15969	72	+	156		trnV-TAC	15627	15698	72	+	218		rnl	11581	16305	4725	+	-1990
trnV-TAC	15666	15737	72	+	107		trnI-GAT	16126	16196	71	+	8		trnI-GAT	15917	15987	71	+	99		rps3	14316	15677	1362	+	650
trnI-GAT	15845	15915	71	+	8		trnS-TGA	16205	16289	85	+	56		trnS-TGA	16087	16172	86	+	147		trnT-TGT	16328	16398	71	+	77
trnS-TGA	15924	16008	85	+	29		trnW-TCA	16346	16417	72	+	11		trnW-TCA	16320	16391	72	+	11		trnE-TTC	16476	16548	73	+	6
trnW-TCA	16038	16109	72	+	11		trnP-TGG	16429	16501	73	+	155		trnP-TGG	16403	16475	73	+	224		trnM-CAT"	16555	16625	71	+	204
trnP-TGG	16121	16193	73	+	130		rnl	16657	21387	4731	+	-2056		orf178	16899	17435	537			hypothetical protein	trnM-CAT	16830	16902	73	+	1
rnl	16324	21918	5595	+	-2926		rps3	19332	20744	1413	+	665		rnl	16700	21622	4923	+	-1443		trnL-TAA	16904	16986	83	+	82
rps3	18993	20378	1386	+	666		trnT-TGT	21410	21480	71	+	19		rps3	19496	20938	1443	+	4		trnA-TGC	17069	17140	72	+	73
trnT-TGT	21045	21115	71	+	11		trnE-TTC	21500	21571	72	+	3		trnT-TGT	21717	21787	71	+	59		trnF-GAA	17214	17286	73	+	228
trnE-TTC	21127	21198	72	+	1		trnM-CAT	21575	21648	74	+	161		trnE-TTC	21847	21918	72	+	1		trnK-TTT	17515	17587	73	+	157
trnM-CAT	21200	21273	74	+	137		trnM-CAT	21810	21882	73	+	1		trnM-CAT	21920	21993	74	+	118		orf200	17745	18347	603	+	111	hypothetical protein
trnM-CAT	21411	21483	73	+	1		trnL-TAA	21884	21965	82	+	19		trnM-CAT	22112	22184	73	+	1		trnL-TAG	18459	18541	83	+	309
trnL-TAA	21485	21566	82	+	10		trnA-TGC	21985	22056	72	+	727		trnL-TAA	22186	22268	83	+	548		trnQ-TTG	18851	18923	73	+	52
trnA-TGC	21577	21648	72	+	138		trnF-GAA	22784	22855	72	+	73		trnA-TGC	22817	22888	72	+	284		trnH-GTG	18976	19047	72	+	89
orf227	21787	22470	684	+	85	LAGLIDADG homing endonuclease	trnK-TTT	22929	23001	73	+	340		trnF-GAA	23173	23244	72	+	322		trnM-CAT	19137	19207	71	+	37
trnF-GAA	22556	22627	72	+	50		orf821	23342	25807	2466	+	469	hypothetical protein	trnK-TTT	23567	23639	73	+	193		nad2	19245	20921	1677	+	0
trnK-TTT	22678	22749	72	+	177		orf227	26277	26960	684	+	290	hypothetical protein	orf826	23833	26313	2481	+	336	hypothetical protein	nad3	20922	21335	414	+	128
orf293	22927	23808	882	+	78	hypothetical protein	orf257	27251	28024	774	+	1114	hypothetical protein	trnL-TAG	28274	28358	85	+			atp9	21464	21691	228	+	54
orf312	23887	24825	939	+	80	hypothetical protein	trnL-TAG	29139	29220	82	+	70		trnQ-TTG	28923	28994	72	+	564		trnR-ACG	21746	21816	71	+	97
orf130	24906	25298	393	+	63	hypothetical protein	orf154	29291	29755	465	+	254	GIY endonuclease	trnH-GTG	29268	29339	72	+	273		nad4L	21914	22183	270	+	-1
orf519	25362	26921	1560	+	22	hypothetical protein	trnQ-TTG	30010	30081	72	+	19		trnM-CAT	29692	29764	73	+	352		nad5	22183	24978	2796	+	172
orf191	26944	27519	576	+	71	hypothetical protein	trnH-GTG	30101	30172	72	+	108		nad2	29877	31592	1716	+	112		cob	25151	26320	1170	+	773
orf103	27591	27902	312	+	93	hypothetical protein	trnM-CAT	30281	30352	72	+	48		nad3	31594	32007	414	+	1		trnC-GCA	27094	27165	72	+	245
orf163	27996	28487	492	+	137	hypothetical protein	nad2	30401	32086	1686	+	1		atp9	32171	32395	225	+	163
orf112	28625	28963	339	+	86	hypothetical protein	nad3	32088	32501	414	+	106		trnR-ACG	32559	32629	71	+	163
orf166	29050	29550	501	+	66	hypothetical protein	atp9	32608	32835	228	+	-1		nad4L	32741	33010	270	+	111
trnL-AAG"	29617	29701	85	+	225		trnR-ACG	32835	32940	106	+	109		nad5	33010	35112	2103	+	-1
orf183	29927	30478	552	+	33	GIY endonuclease	nad4L	33050	33319	270	+	-1		orf160	35157	35639	483	+	44	hypothetical protein
trnL-CAG	30512	30595	84	+	61		nad5	33319	35397	2079	+	40		orf333	36427	37428	1002	+	394	GIY endonuclease
orf319	30657	31616	960	+	115	GIY endonuclease	orf177	35438	35971	534	+	270	hypothetical protein	cob	36034..36426,37900..38682		1176	+	771
orf127	31732	32115	384	+	59	GIY endonuclease	cob	36242	37405	1164	+	491		intron	36427	37899	1473	+
orf322	32175	33143	969	+	31	GIY endonuclease	trnC-GCA	37897	37969	73	+	504		orf234	39126	39830	705	+		hypothetical protein
trnQ-TTG	33175	33246	72	+	31									trnC-GCA	39991	40063	73	+	1174
trnH-GTG	33278	33349	72	+	132
trnM-CAT	33482	33554	73	+	56
nad2	33611	35287	1677	+	1
nad3	35289	35702	414	+	102
atp9	35805	36032	228	+	48
trnR-ACG	36081	36151	71	+	110
nad4L	36262	36531	270	+	-1
nad5	36531	38609	2079	+	181
orf144	38791	39225	435	+	181	hypothetical protein
cob	39407	40573	1167	+	235
orf240	40809	41531	723	+	86	GIY endonuclease
trnC-GCA	41618	41690	73	+	385

## Sheet: Table S4
Table S4 Local BLAST analysis of the Clonostachys mitogenomes against themselves
Species	Identitie (%)	Aligned length (bp)	Mismatched bases (bp)	Gaps (bp)	from	to	from	to	evalue
C. compactiuscula	1	116	0	0	38358	38473	32048	32163	2e-56
C. compactiuscula	1	116	0	0	32048	32163	38358	38473	2e-56
C. compactiuscula	0.89	111	4	6	32165	32284	2	120	2e-36
C. compactiuscula	0.89	111	4	6	2	120	32165	32284	2e-36
C. compactiuscula	0.93	52	4	1	27210	27264	26338	26393	8e-16
C. compactiuscula	0.93	52	4	1	26338	26393	27210	27264	8e-16
C. compactiuscula	0.93	51	4	1	28650	28704	10437	10384	3e-15
C. compactiuscula	0.96	47	2	1	10390	10437	28698	28650	3e-15
C. compactiuscula	0.96	47	2	1	28698	28650	10390	10437	3e-15
C. compactiuscula	1	35	0	0	36051	36085	10427	10393	2e-11
C. compactiuscula	1	35	0	0	36051	36085	28660	28694	2e-11
C. compactiuscula	1	35	0	0	10393	10427	36085	36051	2e-11
C. compactiuscula	1	35	0	0	28660	28694	36051	36085	2e-11
C.solani	0.97	123	4	1	8697	8823	7128	7253	3e-55
C.solani	0.97	123	4	1	7128	7253	8697	8823	3e-55
C.solani	0.98	46	1	0	39115	39161	23887	23841	3e-16
C.solani	0.98	46	1	0	23841	23887	39161	39115	3e-16
C.solani	0.98	44	1	0	40232	40276	14680	14636	3e-15
C.solani	0.98	44	1	0	14636	14680	40276	40232	3e-15
C.solani	0.94	46	3	0	28906	28954	28870	28918	4e-14
C.solani	1	38	0	0	14594	14631	4343	4380	6e-13
C.solani	1	38	0	0	4343	4380	14594	14631	6e-13
C.solani	1	36	0	0	8922	8957	8883	8918	7e-12
C.solani	1	36	0	0	8883	8918	8922	8957	7e-12
C.solani	0.83	63	13	5	25051	25124	16034	16106	9e-11
C.solani	0.83	63	13	5	16034	16090	25051	25110	9e-11
C.solani	1	33	0	0	31444	31476	29161	29129	3e-10
C.solani	1	33	0	0	29129	29161	31476	31444	3e-10
C. sp.	0.97	142	3	0	24466	24611	16970	17115	1e-66
C. sp.	0.97	142	3	0	16970	17115	24466	24611	1e-66

## Sheet: Table S5
Table S5 Tandem repeats detected in the mitogenomes of four Clonostachys species
Species	NO.	Indices	Period Size	Copy Number	Consensus Size	Percent Matches	Percent Indels	Score	Entropy (0-2)	Repeat motif
Clonostachys rogersoniana	1	26062-26103	12	3.3	13	80	12	52	1.2	AAATACAAATATA AAATACACAATATAAAATACAAAATAAAAGAAAATATAAAAT
	2	26263-26303	12	3.5	12	78	15	50	0.99	AAAATATTAAAT AAAATATAAATAAATATATGAAAAAAATATTAAATAAAATA
	3	28167-28217	18	2.8	19	82	11	63	1.3	TTTAAGATAATAATAAAAG TTTAAGATATAATAAAAGTTTAAGTAATAATAATTGTTTAAATAATAATAA
Clonostachys solani	1	7072-7105	14	2.4	14	90	0	50	1.92	AGTGAATACTACGT AGTGAGTACTTCGTAGTGAATACTACGTAGTGAA
	2	8883-8957	39	1.9	39	100	0	150	1.94	GGTATTCCCACAGTAGAACCACTTAATATAGATTGTTAG GGTATTCCCACAGTAGAACCACTTAATATAGATTGTTAGGGTATTCCCACAGTAGAACCACTTAATATAGATTGT
	3	8882-8965	39	2.2	38	91	6	141	1.95	AGGTATTCCCACAGTAGAACCACTTAATATAGATTGTC AGGTATTCCCACAGTAGAACCACTTAATATAGATTGTTAGGGTATTCCCACAGTAGAACCACTTAATATAGATTGTGCAGGTAT
	1	9089-9146	21	2.8	20	84	10	71	1.83	TCATGGAAAAGTAGTTCTAA TCATGGTAAAAGTAGTTCTAATCATGGAGAAAGTAGTTCTAATGGTGGAAGAAGTAGT
	2	10387-10437	7	7.3	7	100	0	102	1.94	TACTACG TACTACGTACTACGTACTACGTACTACGTACTACGTACTACGTACTACGTA
	3	14001-14051	7	7.3	7	100	0	102	1.94	TACGTAG TACGTAGTACGTAGTACGTAGTACGTAGTACGTAGTACGTAGTACGTAGTA
	1	14307-14348	22	2	22	86	13	63	1.92	GTTGCTATAGTACTAGCATTAC GTTGCTATAGTACTAGCATTACGTTGCTATGTATACATTACG
	2	17902-17980	35	2.3	33	75	14	79	1.48	AATAACTTTATATAATATATACAAAAAAAAATA AATAACTGTTATATAATATATACATAATAGAATAAACTACTTTTTATAAGTATATACTAAAAAAAAATAAATAACTTTA
	3	20738-20766	14	2	15	93	6	51	0.72	AAAAGAAATAAAAAA AAAAGAAATAAAAAAAAAAGAATAAAAAA
	1	21053-21102	21	2.4	20	83	12	57	1.54	TAAAAGAAGAATAAAGTTTT TAAAAGAAGAATAAAGGTTTTTAAAAGAAGACGTAAATTTTTAAGAAGAA
	2	28887-28946	18	3.3	18	72	9	68	1.53	ATAATTCAACAAATCTAA ATAATTCAACAAATCTAAATAATTACAATATATTAGAGAATTCAACAAATCTAAATAATT
	3	28870-28954	36	2.4	36	93	0	143	1.51	TAATTACAATATATTAGAGAATTCAACAAATCTAAA TAATTATAATATATTTGATAATTCAACAAATCTAAATAATTACAATATATTAGAGAATTCAACAAATCTAAATAATTACAATATA
	1	28913-29089	84	2.1	85	86	4	243	1.63	AATATAATTAGAGAATTCAACAAATCTAAATAATTACAATATCAACTCTAAAATACCATTAAACATTCACATTAATTCTTCTAAT AATATATTAGAGAATTCAACAAATCTAAATAATTACAATATAGACTCTAAAATACCATTAAACATTCAGATTAATTCTTCTAATAATATAATTAAGAATTCAACCCTTTTTAATCGTTACAATATCAACTCTAAAATACCATTAAACATTTACATTAATTCTTCTAATAATATAATT
	2	31988-32025	16	2.2	18	86	9	53	1.56	TATTATTACAAATAGTAC TATTATTACAATTAGTATATTATACAAATAGTACTATT
	3	40096-40156	8	7.6	8	98	0	104	2	TACGCTAG TACGTTAGTACGTTAGTACGCTAGTACGCTAGTACGCTAGTACGCTAGTACGCTAGTACGC
clonostachys compactiuscula	1	202-245	6	7.3	6	80	10	54	1.13	TATTAA TATTAATATTAATATTATATATTAATACTATTTTAATATTAATA
	2	1633-1724	24	3.8	24	92	2	125	1.85	GTCTGATACTAATAAATCTGTAAA GTCTGATGATAATAATTCTGTAGGGTCTGATGATAATAAATCTGTAAAGTCTGATACTAATAAATCTGTAAAGTCTGATACTAATAAATCTG
	3	1626-1669	24	2	22	86	13	63	1.87	CTGTAGGGTCTGATGAATAATT CTGTAGGGTCTGATGATAATAATTCTGTAGGGTCTGATGATAAT
	4	29923-29955	15	2.1	16	88	5	50	0.92	ATAAAATATAATAATA ATAAAATATTATAATAATAAAAATAATAATAAT
	5	38208-38257	19	2.6	20	78	9	59	1.39	ACTATATTTATATAATATTA ACTAAATTTATATAATATTGACAATATTATATAATTTAACTATATTTATA
	6	38381-38422	21	2	21	81	9	50	1.3	AATCAAATAATTTATTCTATA AATCTAATAATTTTTTCTATAAATCAAATAAATTTATTTATA
Clonostachys sp.	1	4149- 4185	11	3.5	11	88	3	58	1.56	AAAATTCGAAG AAAATTCGAAGAAAATTCGAATAAAATTCAAGAAAAT
	2	4138--4187	22	2.3	21	79	3	64	1.42	AAAATAAGAATAAAATTCAAG AAAAAAAGAATAAAATTCGAAGAAAATTCGAATAAAATTCAAGAAAATAA
	3	4193--4230	13	2.8	13	88	4	58	0.69	AAAAATAAAAATA AAAAATAAAAATAAAAATTAAAAATAAAAAATTAAAAA
	4	4192--4222	6	5	6	92	7	53	0.71	TAAAAA TAAAAATAAAAATAAAAATTAAAAATAAAAA
	5	4191--4230	7	6	7	88	5	57	0.77	TTAAAAA TTAAAAATAAAAATAAAAATTAAAAATAAAAAATTAAAAA
	6	9324--9421	49	2	48	88	2	142	1.57	TCAATTTTAAGTTAATATTAGATCTATAAGAAATAGATTTGATATAAA TCAATTTTAAGTTAATATTAGATCTATAAGAGATATATTTTGATATAAATCAATTTTAAGTTAATATTAGATTTTTAAGAAATAGATTTGATCTAAAT
	7	10126--10168	23	2	22	86	13	63	1.49	TAATGATAAATACTAATTTGTA TAATGATAAATACTTAATTTGTATAATGATAAATATATTTGTA
	8	19982--20028	21	2.1	24	84	11	64	1.41	TATTAATTAAATAACATTAAGCAT TATTAATAAATTAATTAAGATTATTAATTAAATAACATTAAGCATTA

## Sheet: Table S6
Table S6 Distribution of repeat loci in the mitogenomes of Clonostachys searched by REPuter
Species	1st repeat length	Starting position	Match direction	2nd repeat length	Starting position	E-value
Clonostachys compactiuscula	17	837	F	17	33076	0.0242
Clonostachys compactiuscula	17	13398	F	17	15804	0.0242
Clonostachys compactiuscula	17	2431	R	17	2431	0.0242
Clonostachys compactiuscula	17	3164	R	17	3164	0.0242
Clonostachys compactiuscula	17	7994	R	17	32009	0.0242
Clonostachys compactiuscula	17	7249	P	17	22216	0.0242
Clonostachys compactiuscula	18	24584	R	18	24584	0.00606
Clonostachys compactiuscula	18	8293	P	18	8293	0.00606
Clonostachys compactiuscula	18	7617	F	18	10551	0.00606
Clonostachys compactiuscula	18	23307	F	18	27212	0.006
Clonostachys compactiuscula	18	11022	P	18	11022	0.00606
Clonostachys compactiuscula	18	15106	P	18	15106	0.00606
Clonostachys compactiuscula	18	16025	P	18	16025	0.00606
Clonostachys compactiuscula	18	23086	P	18	23703	0.00606
Clonostachys compactiuscula	18	33125	P	18	33125	0.00606
Clonostachys compactiuscula	19	24030	P	19	26421	0.00151
Clonostachys compactiuscula	19	13399	F	19	13489	0.00151
Clonostachys compactiuscula	19	14020	F	19	14020	0.00151
Clonostachys compactiuscula	19	28432	F	19	29136	0.00151
Clonostachys compactiuscula	19	28630	F	19	38052	0.00151
Clonostachys compactiuscula	19	28630	F	19	38331	0.00151
Clonostachys compactiuscula	19	29990	R	19	29990	0.00151
Clonostachys compactiuscula	19	34206	R	19	34206	0.00151
Clonostachys compactiuscula	20	7268	P	20	37431	0.000379
Clonostachys compactiuscula	20	7268	P	20	38302	0.000379
Clonostachys compactiuscula	20	7360	P	20	7360	0.000379
Clonostachys compactiuscula	20	15785	P	20	37455	0.000379
Clonostachys compactiuscula	20	22894	P	20	22894	0.000379
Clonostachys compactiuscula	20	19621	R	20	19621	0.000379
Clonostachys compactiuscula	21	7386	P	21	37475	9.47e-05
Clonostachys compactiuscula	21	17676	R	21	17676	9.47e-05
Clonostachys compactiuscula	21	24035	F	21	26421	9.47e-05
Clonostachys compactiuscula	21	36016	F	21	37455	9.47e-05
Clonostachys compactiuscula	22	1676	P	22	1676	2.37e-05
Clonostachys compactiuscula	22	13900	P	22	13900	2.37e-05
Clonostachys compactiuscula	22	25808	P	22	37474	2.37e-05
Clonostachys compactiuscula	22	7385	F	22	25807	2.37e-05
Clonostachys compactiuscula	22	27842	F	22	27866	2.37e-05
Clonostachys compactiuscula	24	24030	P	24	24030	1.48e-06
Clonostachys compactiuscula	24	30247	P	24	30247	1.48e-06
Clonostachys compactiuscula	26	37867	P	26	37867	9.24e-08
Clonostachys compactiuscula	26	38045	F	26	38324	9.24e-08
Clonostachys compactiuscula	27	26113	F	27	32428	2.31e-08
Clonostachys compactiuscula	33	37426	F	33	38297	5.64e-12
Clonostachys compactiuscula	35	15790	P	35	28605	3.53e-13
Clonostachys compactiuscula	35	27882	F	35	27906	3.53e-13
Clonostachys compactiuscula	35	28605	F	35	35996	3.53e-13
Clonostachys compactiuscula	39	26168	F	39	32478	1.38e-15
Clonostachys compactiuscula	40	15785	P	40	35996	3.44e-16
Clonostachys compactiuscula	116	26217	F	116	32527	6.03e-62
Clonostachys rogersoniana	17	1261	F	17	32342	0.029
Clonostachys rogersoniana	17	11870	F	17	22526	0.029
Clonostachys rogersoniana	17	11993	F	17	27084	0.029
Clonostachys rogersoniana	17	13568	F	17	40611	0.029
Clonostachys rogersoniana	17	15574	F	17	29711	0.029
Clonostachys rogersoniana	17	16198	F	17	21352	0.029
Clonostachys rogersoniana	17	22769	F	17	23845	0.029
Clonostachys rogersoniana	17	22884	F	17	23845	0.029
Clonostachys rogersoniana	17	22884	F	17	24872	0.029
Clonostachys rogersoniana	17	23851	F	17	26955	0.029
Clonostachys rogersoniana	17	25335	F	17	29033	0.029
Clonostachys rogersoniana	17	103	R	17	38601	0.029
Clonostachys rogersoniana	17	2033	R	17	2033	0.029
Clonostachys rogersoniana	17	2244	R	17	19321	0.029
Clonostachys rogersoniana	17	2422	R	17	2422	0.029
Clonostachys rogersoniana	17	4902	R	17	4902	0.029
Clonostachys rogersoniana	17	7829	R	17	35210	0.029
Clonostachys rogersoniana	17	18826	R	17	18826	0.029
Clonostachys rogersoniana	17	18972	R	17	18972	0.029
Clonostachys rogersoniana	17	18975	R	17	41821	0.029
Clonostachys rogersoniana	17	21012	R	17	21012	0.029
Clonostachys rogersoniana	17	23295	R	17	23295	0.029
Clonostachys rogersoniana	17	25105	R	17	36020	0.029
Clonostachys rogersoniana	17	4490	C	17	40770	0.029
Clonostachys rogersoniana	17	2980	P	17	17358	0.029
Clonostachys rogersoniana	17	19030	P	17	34325	0.029
Clonostachys rogersoniana	18	36337	P	18	36337	0.00725
Clonostachys rogersoniana	18	18976	R	18	36243	0.00725
Clonostachys rogersoniana	18	31651	R	18	31651	0.00725
Clonostachys rogersoniana	18	13303	F	18	31609	0.00725
Clonostachys rogersoniana	18	23844	F	18	24871	0.00725
Clonostachys rogersoniana	18	33284	F	18	36086	0.00725
Clonostachys rogersoniana	19	33423	R	19	33423	0.00181
Clonostachys rogersoniana	19	37418	R	19	37418	0.00181
Clonostachys rogersoniana	19	7053	F	19	40618	0.00181
Clonostachys rogersoniana	19	22767	F	19	22882	0.00181
Clonostachys rogersoniana	19	27946	F	19	29003	0.00181
Clonostachys rogersoniana	20	19276	R	20	19276	0.000453
Clonostachys rogersoniana	21	15793	P	21	20716	0.000113
Clonostachys rogersoniana	22	1351	P	22	1351	2.83e-05
Clonostachys rogersoniana	22	32860	P	22	32860	2.83e-05
Clonostachys rogersoniana	22	40875	P	22	40875	2.83e-05
Clonostachys rogersoniana	22	19144	C	22	41962	2.83e-05
Clonostachys rogersoniana	22	21491	F	22	29623	2.83e-05
Clonostachys rogersoniana	23	9431	F	23	41190	7.08e-06
Clonostachys rogersoniana	23	22769	F	23	24872	7.08e-06
Clonostachys rogersoniana	24	23697	F	24	24711	1.77e-06
Clonostachys rogersoniana	24	27948	F	24	31687	1.77e-06
Clonostachys rogersoniana	30	29584	P	30	29584	4.32e-10
Clonostachys rogersoniana	35	27960	F	35	28590	4.22e-13
Clonostachys solani	20	13341	F	20	35660	0.00042
Clonostachys solani	20	15857	F	20	20959	0.00042
Clonostachys solani	21	13457	F	21	37849	0.000105
Clonostachys solani	21	23098	F	21	35635	0.000105
Clonostachys solani	21	32722	F	21	36015	0.000105
Clonostachys solani	22	15152	F	22	24698	2.62e-05
Clonostachys solani	22	27761	F	22	27837	2.62e-05
Clonostachys solani	22	28214	F	22	37118	2.62e-05
Clonostachys solani	22	28794	F	22	37860	2.62e-05
Clonostachys solani	23	9113	F	23	9141	6.56e-06
Clonostachys solani	23	12727	F	23	12755	6.56e-06
Clonostachys solani	23	23101	F	23	23296	6.56e-06
Clonostachys solani	23	27682	F	23	27766	6.56e-06
Clonostachys solani	23	10099	R	23	10099	6.56e-06
Clonostachys solani	23	21620	R	23	21620	6.56e-06
Clonostachys solani	23	9113	P	23	12727	6.56e-06
Clonostachys solani	23	9141	P	23	12755	6.56e-06
Clonostachys solani	24	5803	P	24	12769	1.64e-06
Clonostachys solani	24	29663	P	24	29663	1.64e-06
Clonostachys solani	24	5803	F	24	9098	1.64e-06
Clonostachys solani	24	27708	F	24	27792	1.64e-06
Clonostachys solani	24	38835	F	24	38859	1.64e-06
Clonostachys solani	27	22568	P	27	28794	2.56e-08
Clonostachys solani	29	14778	F	29	23797	1.6e-09
Clonostachys solani	30	9113	P	30	12727	4e-10
Clonostachys solani	30	9134	P	30	12748	4e-10
Clonostachys solani	30	9113	F	30	9134	4e-10
Clonostachys solani	30	12727	F	30	12748	4e-10
Clonostachys solani	30	27615	F	30	27651	4e-10
Clonostachys solani	32	38835	F	32	38851	2.5e-11
Clonostachys solani	33	27855	P	33	30170	6.25e-12
Clonostachys solani	35	13362	P	35	38968	3.91e-13
Clonostachys solani	36	7609	F	36	7648	9.77e-14
Clonostachys solani	37	9113	P	37	12727	2.44e-14
Clonostachys solani	37	9127	P	37	12741	2.44e-14
Clonostachys solani	37	9113	F	37	9127	2.44e-14
Clonostachys solani	37	12727	F	37	12741	2.44e-14
Clonostachys solani	38	3069	F	38	13320	6.11e-15
Clonostachys solani	40	38835	F	40	38843	3.82e-16
Clonostachys solani	41	22573	P	41	37841	9.54e-17
Clonostachys solani	44	9113	P	44	12727	1.49e-18
Clonostachys solani	44	9120	P	44	12734	1.49e-18
Clonostachys solani	44	9113	F	44	9120	1.49e-18
Clonostachys solani	44	12727	F	44	12734	1.49e-18
Clonostachys solani	47	5914	F	47	7484	2.33e-20
Clonostachys solani	47	5865	F	47	7435	5.82e-21
Clonostachys solani	71	9096	P	71	12724	8.28e-35
Clonostachys sp.	16	2844	R	16	14599	0.0492
Clonostachys sp.	16	3037	R	16	19867	0.0492
Clonostachys sp.	16	3960	R	16	3960	0.0492
Clonostachys sp.	16	6840	R	16	27340	0.0492
Clonostachys sp.	16	10076	R	16	10076	0.0492
Clonostachys sp.	16	10826	R	16	10826	0.0492
Clonostachys sp.	16	11458	R	16	18774	0.0492
Clonostachys sp.	16	11684	R	16	11684	0.0492
Clonostachys sp.	16	12602	R	16	14502	0.0492
Clonostachys sp.	16	1897	F	16	24463	0.0492
Clonostachys sp.	16	8391	F	16	19118	0.0492
Clonostachys sp.	16	9591	F	16	24065	0.0492
Clonostachys sp.	16	1906	C	16	18943	0.0492
Clonostachys sp.	16	4560	C	16	12598	0.0492
Clonostachys sp.	16	4903	C	16	15508	0.0492
Clonostachys sp.	16	6963	P	16	10069	0.0492
Clonostachys sp.	16	9875	P	16	9875	0.0492
Clonostachys sp.	16	11560	P	16	16425	0.0492
Clonostachys sp.	17	3723	R	17	20844	0.0123
Clonostachys sp.	17	14145	R	17	14145	0.0123
Clonostachys sp.	17	14318	R	17	14318	0.0123
Clonostachys sp.	17	14465	R	17	14465	0.0123
Clonostachys sp.	17	22410	R	17	22410	0.0123
Clonostachys sp.	17	3459	P	17	20742	0.0123
Clonostachys sp.	17	135	F	17	15563	0.0123
Clonostachys sp.	17	2461	F	17	18602	0.0123
Clonostachys sp.	17	11552	F	17	17637	0.0123
Clonostachys sp.	18	1683	R	18	1683	0.00307
Clonostachys sp.	18	19573	R	18	19573	0.00307
Clonostachys sp.	18	11540	P	18	16429	0.00307
Clonostachys sp.	18	27285	P	18	27285	0.00307
Clonostachys sp.	19	11546	C	19	16429	0.000769
Clonostachys sp.	19	10141	F	19	17637	0.000769
Clonostachys sp.	19	18983	F	19	21752	0.000769
Clonostachys sp.	20	14602	R	20	14602	0.000192
Clonostachys sp.	20	17296	R	20	17296	0.000192
Clonostachys sp.	20	27178	P	20	27178	0.000192
Clonostachys sp.	20	3344	F	20	6141	0.000192
Clonostachys sp.	20	6858	F	20	17185	0.000192
Clonostachys sp.	20	8753	F	20	17487	0.000192
Clonostachys sp.	21	3826	R	21	3826	4.8e-05
Clonostachys sp.	21	11532	R	21	11532	4.8e-05
Clonostachys sp.	21	26318	R	21	27008	4.8e-05
Clonostachys sp.	22	10906	R	22	10906	1.2e-05
Clonostachys sp.	22	25038	R	22	25038	1.2e-05
Clonostachys sp.	23	16665	F	23	16714	3e-06
Clonostachys sp.	24	11540	R	24	11540	7.51e-07
Clonostachys sp.	25	6849	F	25	16680	1.88e-07
Clonostachys sp.	58	10225	F	58	17721	2.54e-27
Clonostachys sp.	62	10162	F	62	17658	9.94e-30

## Sheet: Table S7
Table S7 Species, GenBank accession number and evolutionary model used for phylogenetic analysis in this study
Family	Species	GenBank accession number	Mitogenome length（bp）
Cordycipitaceae	Beauveria bassiana	KT201149	29944
	Cordyceps bassiana	EU100742	32263
	Cordyceps brongniartii	EU100743	33926
	Beauveria malawiensis	KT201147	44135
	Beauveria pseudobassiana	KF297618	28006
	Beauveria caledonica	KT201150	38316
	Cordyceps tenuipes	MK234910	31386
	Isaria cicadae	MH922223	56581
	Cordyceps militaris	KP722505	31854
	Lecanicillium muscarium	AF487277	24499
	Akanthomyces lecanii	MN904747	25919
	Paecilomyces hepiali	KJ764671	24245
	Lecanicillium saksenae	KT585676	25919
	Parengyodontium album	KX061492	28081
Clavicipitaceae	Metarhizium anisopliae	AY884128	24673
	Metarhizium robertsii	JELW01000367	24944
	Metacordyceps chlamydosporia	KF479445	25615
	Epichloe typhina	KX066185	84630
	Epichloe festucae	KX066186	88744
Ophiocordycipitaceae	Ophiocordyceps sinensis	KY622006	157539
	Hirsutella rhossiliensis	KU203675	62483
	Hirsutella vermicola	KY465721	53793
	Hirsutella thompsonii	MH367296	65332
	Hirsutella minnesotensis	KR139916	52245
	Tolypocladium inflatum	KY924883	24973
	Tolypocladium cylindrosporum	MN842262	34698
	Tolypocladium ophioglossoides	KX455872	35159
Hypocreaceae	Trichoderma asperellum	KR952346	29999
	Trichoderma hamatum	MF287973	32763
	Trichoderma gamsii	KU687109	29303
	Trichoderma reesei	AF447590	42130
	Hypomyces aurantius	KU666552	71638
	Paecilomyces penicillatus	MK069583	27480
Nectriaceae	Fusarium proliferatum	LT841261	46549
	Fusarium fujikuroi	JX910420	46761
	Fusarium mangiferae	KP742838	30629
	Fusarium circinatum	JX910419	67109
	Gibberella moniliformis	JN041210	53753
	Fusarium oxysporum	MF155191	46026
	Fusarium commune	LT906348	47526
	Fusarium graminearum	DQ364632	93428
	Fusarium gerlachii	KM486533	93428
	Fusarium culmorum	KP827647	103844
	Fusarium solani	JN041209	62978
	Ilyonectria destructans	KU881725	42895
	Nectria cinnabarina	KT731105	69895
Sordariaceae	Neurospora crassa	KY498478	64848
	Podospora anserina	X55026	100314
Bionectriaceae	Clonostachys rosea	KU668563	40921
	Acremonium chrysogenum	KF757229	27266
	Acremonium fuci	KR864757	24565
	Acremonium implicatum	KP164992	22376
	Clonostachys solani	MW0304665	40505
	Clonostachys rogersoniana	MW030499	42075
	Clonostachys compactiuscula	MW030498	38473
	Clonostachys sp.	MW0304666	27410

## Sheet: Table S8
Table S8 Specimen information and GenBank accession numbers for three-genes (nrLSU+Tub+ITS) sequences used in this study
Taxon	Strain vocher	Host/substrate	Locality	GenBank accession number
				ITS	nrLSU	TUB2
Clonostachys agrawalii	CBS 533.81	Decomposing buffalo horn	India	AF358241		AF358187
Clonostachys apocyni	CBS 130.87	Dead stem of Apocynum cannabinum	U.S.A	AF210688		AF358168
Clonostachys aranearum	QLS0625clo	Spider	China	KU173835		KU212401
Clonostachys aureofulvella	CBS 195.93	Root of tree	New Zealand	AF358226		AF358181
Clonostachys aureofulvella	CBS 200.93	Bark of Polylepis sericea	Venezuela			AF358182
Clonostachys buxi	CBS 696.93	Leaves of Buxus sempervirens	France	KM231840	KM231721	KM232111
Clonostachys byssicola	CBS 364.78	Wood	Venezuela	MH861151	MH872912	AF358153
Clonostachys byssicola	CML 2309	Fragaria ananassa	Brazil	KC806269	KC806269	KF871149
Clonostachys candelabrum	CBS 504.67	Soil	Netherlands	AF210668
Clonostachys candelabrum	CML 2313	Soil	Brazil	KC806296	KC806296	KF871186
Clonostachys capitata	CBS 218.93	Bark	Japan	MH862394	MH874054	AF358188
Clonostachys coccicola	BUcCo	Unaspis citri	Australia	KU720552	KU720550
Clonostachys coccicola	BUcS	Unaspis citri	Australia	KU720551	KU720549
Clonostachys compactiuscula	CBS 913.97	Bark of dead Fagus sp.	U.S.A.	AF358245		AF358194
Clonostachys compactiuscula	YFCC 8592	Ophiocordyceps nigrolla	China	MW291600	MW291604	MW295978
Clonostachys divergens	CBS 967.73b	Soil	Germany	AF210677	AF210677	AF358191
Clonostachys epichloe	CBS 101037	Sasa sp.	Japan	AF210675	AF210675	AF358209
Clonostachys grammicospora	CBS 209.93	Standing dead tree	French	AF210678	MH874052	AF358206
Clonostachys grammicosporopsis	CBS 115.87	Bark of Metrosideros sp.	New Zealand	AF210679	AF210679	AF358204
Clonostachys indicus	IBP 2	Dead twigs of Ficus virens	India	KT291441
Clonostachys intermedia	CBS 508.82	Agricultural soil	Netherlands	AF210682		AF358205
Clonostachys intermedia	KUC21274	Soil	South Korea	MH168099
Clonostachys krabiensis	MFLUCC 16-0254	Dead leaves of Pandanus sp	Thailand	MH388335	MH376707
Clonostachys kowhai	CBS 461.95	Bark of Sophora microphylla	New Zealand	AF358250		AF358170
Clonostachys levigata	CBS 948.97	Branch	France	AF210680	AF210680	AF358196
Clonostachys lucifer	CBS 100008	Bark of Casearia arborea	U.S.A.	AF210683		AF358208
Clonostachys miodochialis	CBS 997.69	Agricultural soil	Netherlands	AF210674	AF210674	AF358210
Clonostachys oblongispora	CBS 100285	Bark of dying tree of Orixa japonica	Japan	AF358248		AF358169
Clonostachys pseudochroleuca	CBS 192.94	Bark	French	AF358238		AF358171
Clonostachys pseudochroleuca	CML 1982	Soil	Brazil	KC806263	KC806263	KF871165
Clonostachys pseudostriata	CBS 119.87	Bark	Indonesia	AF358251		AF358183
Clonostachys pityrodes	CBS 102033	Bark	Mauritius	AF210672	AF210672	AF358212
Clonostachys pityrodes	CBS 126394	Small, standing dead tree	Sri Lanka	MH864280	MH875729
Clonostachys phyllophila	CBS 921.97	Leaves, Fallen plant	France	AF210664	AF210664
Clonostachys rosea	CBS 194.57	Decaying bulb of Lilium auratum	U.S.A.	MH857695	MH869234	AF358165
Clonostachys rosea	CBS 406.95	Bark of Salix sp.	France	AF358249		AF358167
Clonostachys rosea	CBS 710.86	Soil	Netherlands	AF358235		AF358161
Clonostachys rosea	CML 2310	Fragaria ananassa	Brazil	KC806257	KC806257	KF871146
Clonostachys ralfsii	CBS 129.87	Bark	New Zealand	AF210676	AF210676	AF358195
Clonostachys rogersoniana	CBS 582.89	Rain forest soil	Brazil	AF210691	19	AF358189
Clonostachys rogersoniana	CML 1216	Soil	Brazil	KC806287	KC806287	KF871178
Clonostachys rogersoniana	YFCC 899	Soil	China	MW199073	MW199062	MW201680
Clonostachys rossmaniae	CBS 210.93	Bark of twigs	French	AF358227		AF358213
Clonostachys rhizophaga	CBS 202.37	Root of Ulmus americana	U.S.A.	AF358225	MH867396	AF358156
Clonostachys rhizophaga	CML 1210	Soil	Brazil	KC806272	KC806272	KF871156
Clonostachys rhizophaga	CML 2312	Culture contaminant	Brazil	KC806275	KC806275	KF871157
Clonostachys sp.	YFCC 8591	Ophiocordyceps highlandensis	China	MW291599	MW291603	MW295977
Clonostachys samuelsii	CBS 699.97	Bark	Venezuela	AF358236		AF358190
Clonostachys samuelsii	LA86	Hevea guianensis	Peru	HQ022475
Clonostachys saulensis	BRFM 2782	Bark of dead liana	French	MK635054
Clonostachys setosa	CBS 834.91	Twig	Cuba	AF210670	AF210670	AF358211
Clonostachys sesquicillii	CBS 180.88	Twigs and lichen	Guyana	AF210666	AF210666	AF358214
Clonostachys solani	CBS 183.30T	Garden soil	Netherlands	MH855105	MH866555	AF358222
Clonostachys solani	CBS 223.72b	Wheat field soil	Germany	MH860460	MH872186	AF358223
Clonostachys solani	CBS 697.88T	Bark	Germany	MH862150	MH873842	AF358216
Clonostachys solani	CBS 752.68T	Wood of angiosperm tree	Germany	MH859224	MH870947	AF358221
Clonostachys solani	YFCC 8593	Ophiocordyceps highlandensis	China	MW291601	MW291605	MW295979
Clonostachys spinulosispora	CBS 133762	Leaves	French	MH634702	KY006568
Clonostachys sporodochialis	CBS 101921	Bark	U.S.A	AF210685		AF358149
Clonostachys sporodochialis	CLL-GUY-12-046	Bark	French	KJ802125
Clonostachys subquaternata	CBS 107.87	Wood	Venezuela			AF358207
Clonostachys vesiculosa	HMAS 183151	Decaying leaves of a dicotyledonous plant	China	HM050304	HM050302
Clonostachys wenpingii	HMAS 172156	Dead leaves	China	EF612465	HM042410	HM054127
Clonostachys zelandiaenovae	CBS 232.80	Wood	New Zealand	AF210684	AF210684	AF358185
Stanjemonium grisellum	CBS 655.79T	Soil	U.S.A	AY632671	MH873004	AY632687
Stanjemonium ochroroseum	CBS 656.79T	Soil	U.S.A	AY632672	AF049172	AY632688
